# Supplementary material for: 18F-Fluorodeoxyglucose Positron Emission Tomography Tracks the Heterogeneous Brain Susceptibility to the Hyperglycemia-Related Redox Stress
Source: Int J Mol Sci. 2020 Oct 31;21(21):8154. doi: 10.3390/ijms21218154 (PMC7672601; doi:10.3390/ijms21218154)
Supplement: Supplementary file 1 [file ijms-21-08154-s001.zip]

Archive with 1 entries (1 files):
- ijms-951981-supplementary.tif
